# Supplementary material for: Kinetics of CD4+ T Helper and CD8+ Effector T Cell Responses in Acute Dengue Patients
Source: Front Immunol. 2020 Sep 24;11:1980. doi: 10.3389/fimmu.2020.01980 (PMC7542683; doi:10.3389/fimmu.2020.01980)
Supplement: Supplementary Table 1 — Absolute T cell count in dengue patients and healthy control. [file Table_1.xls]

## Sheet: Table S1
Cells/ Day	Group	Value	Day -4	Day -3	Day -2	Day -1	Day 0	Day 1	Day 2	Day 3	Day 4	Day 5	Cv	HC
		Median	99	135	185	211	321	415	659	741	679	747	785	366
	Mild	(IQR)	(84 - 115)	(115 - 148) #	(140 - 278) #	(125 - 303) #	(215 - 820)	(266 - 1017)	(405 - 1149)	(309 - 918)	(559 - 811)	(645 - 882)	(560 - 939) #	(273 - 522)
CD8+		n	2	4	19	22	16	21	11	8	4	3	18	9
		Median	141	162	197	215	253	632	401	1139	528	585	667
	Severe	(IQR)	(141-141)	(138 - 257)	(124 - 242) #	(95 - 264) #	(206 - 329)	(331 - 802)	(316 - 1698)	(1011 - 1403) #	(464 - 592)	(455 - 714)	(604 - 686) #
		n	1	3	8	10	11	6	3	5	2	2	6
		Median	42	69	73	59	129	172	176	216	329	220	299	84
	Mild	(IQR)	(41 - 42 )	(66 - 74)	(49 - 97)	(41 - 119)*	(74 - 234) *	(64 - 264)	(114 - 335)	(137 - 295)	(266 - 359)	(196 - 320)	(199 - 527) #	(81 - 139)
effector		n	2	4	19	22	16	21	11	8	4	3	18	9
CD8+		Median	49	49	71	31	64	133	133	368	332	334	188
	Severe	(IQR)	(49-49)	(25 - 109)	(43 - 87)	(22 - 59) #*	(42 - 82) *	(94 - 196)	(109 - 546)	(208 - 618) #	(245 - 419)	(247 - 421)	(147 - 250)
		n	1	3	8	10	11	6	3	5	2	2	6
		Median	154	153	207	247	507	552	447	512	446	694	679	499
	Mild	(IQR)	(123 - 186)	(110 - 188) #	(173 - 393) #	(178 - 339) #	(296 - 700)	(339 - 1016)	(330 - 692)	(494 - 699)	(425 - 581)	(571 - 887)	(607 - 823)	(444 - 636)
CD4+		n	2	4	18	20	13	17	8	7	4	3	15	9
		Median	269	255	226	259	276	584	413	449	413	743	720
	Severe	(IQR)	(230 - 308)	(205 - 298) #	(192 - 271) #	(162 - 293) #	(254 - 415) #	(367 - 715)	(329 - 1071)	(604 - 888)	(411 - 415)	(550 - 936)	(673 - 864)
		n	2	4	8	11	10	6	3	5	2	2	6
		Median	2	1	5	10	33	79	99	85	63	133	82	66
	Mild	(IQR)	(1 - 3)	(1 - 2) #	(2 - 12) #	(5 - 17) #*	(14 - 119)	(17 - 172)	(12 - 191)	(74 - 142)	(49 - 88)	(70 - 171)	(63 - 113)	(61 - 89)
Th1		n	2	4	18	21	14	19	8	7	4	3	14	9
		Median	2	2	3	4	24	47	81	55	30	110	101
	Severe	(IQR)	(1 - 3)	2 (1 - 4) #	(2 - 4) #	(2 - 8) #*	(11 - 64)	(31 - 137)	(52 - 331)	(34 - 97)	(27 - 33)	(74 - 147)	(54 - 103)
		n	2	4	6	11	11	6	3	5	2	2	5
		Median	32	56	82	84	146	149	145	162	125	179	173	89
	Mild	(IQR)	(27 - 37)	(31 - 85)	(38 - 133)	(63 - 142)	(78 - 210)	(83 - 188) #	(72 - 163)	(124 - 207) #	(122 - 158) #	(107 - 266)	(123 - 255 ) #	(65 - 97)
Th2		n	2	4	18	21	14	19	8	7	4	3	14	9
		Median	119	116	58	56	83	155	66	99	104	295	157
	Severe	(IQR)	(94 - 143)	(60 - 116)	(38 - 88)	(21 - 94)	(51 - 114)	(98 - 248) #	(61 - 208)	(92 - 122)	(99 - 109)	(217 - 374)	(128 - 170) #
		n	2	4	8	11	11	6	3	5	2	2	5
		Median	80	21	54	50	60	77	49	60	77	94	87	75
	Mild	(IQR)	(55 - 105)	(17 - 41) #	(26 - 69) #	(41 - 73) #	(45 - 80)	(51 - 101)	(32 - 59) #	(51 - 74)	(53 - 84)	(76 - 111)	(74 - 100)	(58 - 116)
Th17		n	2	4	18	21	14	19	8	7	4	3	14	9
		Median	40	50	46	44	48	65	71	85	68	116	86
	Severe	(IQR)	(39 - 42)	(34 - 92)	(36 - 88)	(32 - 66) #	(26 - 65) #	(54 - 168)	(53 - 101)	(69 - 173)	(49 - 87 )	(95 - 137)	(85 - 93)
		n	2	4	8	11	11	6	11	8	4	3	5
		Median	3	1	4	5	12	31	27	25	45	76	63	78
	Mild	(IQR)	(3 - 3)	(1 - 1) #	(1 - 7) #	(2 - 11) #	(7 - 42)#	(15 - 97) #	(8 - 62) #	(22 - 34) #*	(34 - 50) #	(67 - 117)	(42 - 103)	(53 - 125)
Th1-17		n	2	4	18	21	14	19	8	7	4	3	14	9
		Median	1	4	7	6	15	16	60	61	46	34	55
	Severe	(IQR)	(1 - 1)	(1 - 9) #	(1 - 13) #	(1 - 13) #	(4 - 38) #	(12 - 40) #	(52 - 111)	(37 - 107) *	(24 - 67)	(33 - 36)	(51 - 61)
		n	2	4	8	11	11	6	3	5	2	2	5
Number of cell count in a single day (from day -4 to day 5 and convalescence) show in Median and Interquartile range (IQR). Day 0: defeveresce day.
n: Number of samples in a single day. Cv: Convalescence. Healthy control (HC) group was tested once.
Statistically significant difference (*): p<0.05 when compared between mild and severe group in a single day, (#): p<0.05 when compared with HC group
